# Supplementary material for: Comparison and Evaluation of the Molecular Typing Methods for Toxigenic Vibrio cholerae in Southwest China
Source: Front Microbiol. 2018 May 8;9:905. doi: 10.3389/fmicb.2018.00905 (PMC5951969; doi:10.3389/fmicb.2018.00905)
Supplement: Supplementary file 1 [file Presentation_1.ZIP]

Archive with 12 entries (11 files):
- Supplementary Materials/
- Supplementary Materials/cat-2016-new comparison USED.mas
- Supplementary Materials/chi-2016-new comparison USED.mas
- Supplementary Materials/dnaE-2016-new conparison USED.mas
- Supplementary Materials/gmd-2016-new comparison USED.mas
- Supplementary Materials/gyrb-2016-new comparsion USED.mas
- Supplementary Materials/lap-2016-new comparsion USED.mas
- Supplementary Materials/pgm-2016-new comparsion USED.mas
- Supplementary Materials/recA-2016-new comparison USED.mas
- Supplementary Materials/rstA-2016-new compasrion USED.mas
- Supplementary Materials/tcpA-2016-new comparison.mas
- Supplementary Materials/toxR-2016-new comparison.mas
